# Supplementary material for: The Effectiveness of Combined Dietary and Physical Activity Interventions for Improving Dietary Behaviors, Physical Activity, and Adiposity Outcomes in Adolescents Globally: A Systematic Review and Meta‐Analysis
Source: Obes Rev. 2025 May 20;26(9):e13940. doi: 10.1111/obr.13940 (PMC12318910; doi:10.1111/obr.13940)
Supplement: Supplementary file 2 — Data S2. Final to populate. [file OBR-26-e13940-s001.xlsx]

## Sheet: Final to populate
	Educational components only								Educational and social environmental components													Educational and physical environmental components			Educational, social and physical environmental components
Author/date	Ardic 2017	Contento 2010	Epton 2014	Fairclough 2013	Francis et al. 2010 & Nichols et al. 2014	Frenn, 2005	Rutsztein et al. 2023	Weigensberg, 2021	Akdemir 2017	Angelopoulos 2009	Champion 2023	Ezendam 2012	Jemmott III, 2019	Pablos, 2018	Patrick, 2006	Prieto Zambrano et al.	Sevil, 2019	Sgambato, 2019	Spiegel, 2006	Thi Nguyen et al. 2022	Barbosa-Filho 2019	Chawla 2017	Millar, 2011	Tarro, 2019	Aceves-Martins 2022	Baltaci 2022	Brown 2013	Brown 2014	Fotu 2011	French 2011	Habib-Mourad, 2020	Haerens, 2006	Kremer 2011	Lubans et al. 2012 & Dewar et al. 2013	Vieira, 2021	Williamson 2012
Dietary outcomes
Unhealthy eating
Healthy eating								0	­*					0			B: ↑*, G: ↑*	B: 0, G: ↑*
Fruit		0 (meals), 0 (snakcs)		0	0				­*	­*		0	¯*			0				0	0	0	0	B: 0, G: 0	B: 0, G: 0	0			­		­*	B: 0, G: 0	0
Vegetable		0 (meals), 0 (snakcs)		0	0				­*	0		­*	¯*			0				0	0	0	0	B: 0, G: 0	B: 0, G: 0	0					­*		­*
F&V	­*		0												B:0, G: ­*				↑*									0	¯	↑*					0
Water	­*	0 (meals), 0 (snakcs)																														B: 0, G: 0
Dairy										¯*
Fats and oils										¯*
Meat										¯
Fish
Sugar sweetened beverages		¯* (meals), ¯* (snacks)			↓*						0	¯*					B: ↓*, G: ↓*				0	0	0	B: 0, G: 0		0			­*	0	¯* Soft drinks ¯* Sweet drinks	B: 0, G: 0	0		¯*
Fruit juice																0					0		0						¯				0
Sweet products									¯*	¯*						0				0	0
Whole wheat bread												0
Packaged processed foods/snacks		¯*							¯*			¯*										0	0			0			¯*	0			0		0
High fat foods/fried foods					↓*. ↓*				¯*				¯*																­*		¯*				0
Eating fast food restaurant		¯*							¯*							0								B: 0, G: ­*		0				0
Breakfast				0			↓* (skipping)		­*					0		0	B: ↑*, G: ↑*						0		B: 0, G: 0				¯*				0
School lunch from home																													­*
Energy intake								0												↓*							0							0		0
Protein intake								0												0																0
Fat intake						¯*		0							B: 0, G: 0					0							0					B: 0, G: ¯*				0
Saturated fat intake																											0									0
Carbohydrate intake								0												0																0
Fibre intake								0
Sugar intake								0
Added sugar intake								0																											0
Physical activity outcomes
Screen time		¯*			0				¯*		0	0					B: ↓*, G: ↓*			0		0		B: ­*, G: 0	B: 0, G: 0	0	0								0
Sitting/sedentary time			0	0													B: ↓*, G: 0										0							↓*
Sedentary behaviour								0						0	B: ¯*, G: ¯*																	B: 0, G: 0				0
TV																					­*		­*						­	0			­*
Video games/computer use																							¯*						­				0
MVPA/meets guidelines					0	­*		0		­*	0	0	¯*				B: ↑*, G: ↑*			0	­*						0	­*		0				0
Steps/walking	­*	­* (walking), ­* (taking the stairs)							­*			¯*											­*						¯*				0
PA							0							0	B: 0, ↑* (active days) G: 0, 0 (active days)	0		B: ↑*, G: ↑*	↑*			0		B: 0, G: 0	B: ↑*, G: 0	0					0	B: ­*, G: 0			­*	0
CPM
LPA				0	0			0									B: ↑*, G: ↑*															B: ¯*, G: ¯*
VPA				0				0					¯*
METs			0
MPA				0				0					­*
Activity																													¯*
Inactivity																													­
				­*		positive relationship & significant association
				¯*		negative relationship & significant association
				­		positive relationship & no significant association
				¯		negative relationship & no significant association
				­		positive relationship but no test of association performed
				¯		negative relationship but no test of association performed
						no effect, no test
				0		no effect, NS
